# Supplementary material for: Spatio-temporal variation in pollen collected by honey bees (Apis mellifera) in rural-urban mosaic landscapes in Northern Europe
Source: PLoS One. 2025 Feb 4;20(2):e0309190. doi: 10.1371/journal.pone.0309190 (PMC11793741; doi:10.1371/journal.pone.0309190)
Supplement: S1 Table — Basemap object code and object name of GIS themes according to Levin (2019) [62]. Value as a source of pollen was assessed based on the scoring system by Kirk and Howe (2012) [63]. (XLSX) [file pone.0309190.s001.xlsx]

## Sheet: Sheet1
Basemap object code	Basemap object name, English	Plant	Forage value
70000005	Maize to maturity	Zea mays	low
70000007	Cereal and pulse seed (>50% pulse)		medium
70000021	Spring rape	Brassica napus	high
70000022	Winter rape	Brassica napus	high
70000030	Pea	Pisum sativum	low
70000031	Broad bean	Vicia faba	high
70000032	Lupine	Lupinus spp	medium
70000120	Clover seed	Trifolium spp	high
70000149	Seed potato (certified)	Solanum tuberosum	low
70000150	Seed potato (own generation)	Solanum tuberosum	low
70000151	Starch potato	Solanum tuberosum	low
70000152	Potato for consumption	Solanum tuberosum	low
70000153	Potato other	Solanum tuberosum	low
70000170	Grass/clover for industry	Trifolium spp	low
70000173	Clover for harvest	Trifolium spp	medium
70000180	White mustard	Sinapis alba	high
70000215	Pea, whole crop	Pisum sativum	low
70000255	Permanent grass, <50% clover	Trifolium spp/Medicago sativa	low
70000256	Permanent grass, >50% clover	Trifolium spp/Medicago sativa	medium
70000260	Clover grass, <50% clover	Trifolium spp/Medicago sativa	low
70000261	Clover grass, >50% clover	Trifolium spp	medium
70000262	Lucerne, lucerne grass >50% lucerne	Medicago sativa	low
70000264	Grass and clover grass without N-norm	Trifolium spp	low
70000266	Grass <50% clover, extremely low yield	Trifolium spp/Medicago sativa	low
70000267	Grass <50% clover, very low yield	Trifolium spp/Medicago sativa	low
70000268	Grass <50% clover, low yield	Trifolium spp/Medicago sativa	low
70000276	Permanent grass/clover grass without N-norm, <50% clover	Trifolium spp/Medicago sativa	low
70000401	Asparagus	Asparagus officinalis	high
70000405	Courgette, squash	Cucurbita pepo	low
70000411	Onion	Allium cepa	medium
70000412	Parsnip	Pastinaca sativa	low
70000423	Sweet corn	Zea mays	low
70000428	Peas for consumption	Pisum sativum	low
70000429	Jerusalem artichoke for consumption	Helianthus tuberosus	medium
70000432	Herb, aromatic plant, with subsidy	Thymus, Origanum	medium
70000513	Strawberry	Fragaria spp	low
70000514	Blackcurrant	Ribes nigrum	medium
70000515	Redcurrant	Ribes rubrum	medium
70000517	Blackberry	Rubus plicatus	high
70000518	Raspberry	Rubus idaeus	high
70000519	Blueberry	Vaccinium myrtillus	low
70000522	Plum without undergrowth	Prunus domestica	medium
70000524	Sweet cherry without undergrowth	Prunus avium	medium
70000525	Sweet cherry with undergrowth	Prunus avium	medium
70000526	Elder	Sambucus nigra	low
70000528	Apple	Malus domestica	medium
70000529	Pear	Pyrus communis	medium
70000530	Grape	Vitis vinifera	low
70000531	Other tree fruit		medium
70000532	Other bush fruit		medium
70000534	Hip	Rosa spp	low
70000539	Mixed fruits	Prunus spp, etc	medium
70000545	Pot plants		low
70000547	Nursery, perennial/woody plants		low
70000585	Afforestation inside project area		low
70000587	Afforestation on former agricultural land		low
70000591	Coppice forest		low
70000592	Willow	Salix spp	high
70000652	Chinese kale seed	Brassica oleracea	high
70000907	Open nature in protected forest		low
70000907	Organic nature area		medium
70000908	Nature area, application for environmental subsidies		medium
70000521, 70000523	Cherry with undergrowth, Plum with undergrowth	Prunus avium/Prunus domestica	medium
