# Supplementary material for: Spatio-temporal variation in pollen collected by honey bees (Apis mellifera) in rural-urban mosaic landscapes in Northern Europe
Source: PLoS One. 2025 Feb 4;20(2):e0309190. doi: 10.1371/journal.pone.0309190 (PMC11793741; doi:10.1371/journal.pone.0309190)
Supplement: S2 Table — Occurrence is the number of samples containing the pollen type. Abundance is number of pollen grains pooled across all samples. x denotes traces of the pollen type (< 5 pollen grains per sample). (XLSX) [file pone.0309190.s002.xlsx]

## Sheet: Plant family sorting
Plant family	Pollen type	Period1 (Apr1)				Period2 (Apr2)				Period3 (May)				Period4 (Jun1)				Period5 (Jun2)				Period6 (Jul)				Period7 (Aug1)				Period8 (Aug2)				Period9 (Sep)
		2014		2015		2014		2015		2014		2015		2014		2015		2014		2015		2014		2015		2014		2015		2014		2015		2014		2015
Acanthaceae	Acanthus																					x	1
Aceraceae	Acer	x	1	x	1	280	16	95	10	1295	19	1845	17	35	4	1960	16			40	3							x	1			x	1
Alismataceae	Alisma																							x	3	x	1	x	1
Alliaceae	Allium									x	1			x	2	x	5	x	1	x	2											x	1
Amaranthaceae	Amaranthaceae																					x	1
Amaryllidaceae	Amaryllidaceae																			x	1			x	1
Anacardiaceae	Rhus typhina	30	1			x	7	435	8					30	6			245	13	x	6			75	11	x	1	x	1							x	2
Apiaceae	Aegopodium													x	6			140	3	85	5	x	2	x	1
Apiaceae	Angelica													x	2			x	1	x	6	x	2	x	1	x	1	x	2			x	1
Apiaceae	Anthriscus									x	3			110	8	x	2	x	4	x	5	x	5	x	3			30	6			x	2			x	1
Apiaceae	Apiaceae													160	(x)
Apiaceae	Chaerophyllum													140	9			x	1	215	9			x	1
Apiaceae	Eryngium																			x	1		1		1			x	1
Apiaceae	Foeniculum																					x	2	x	2			x	2			x	1
Apiaceae	Heracleum mantegazzianum																	30	7	x	3	x	2	95	7	x	1	x	3			x	3	x	2
Apiaceae	Heracleum sphondylium																	x	1	x	3			x	2			x	1			x	1
Apiaceae	Pastinaca																			x	1	70	1	30	4			x	3			25	3
Aquifoliaceae	Ilex									15	11	x	3			x	7
Araliaceae	Aralia																									x	5			55	7	x	3	x	2	55	8
Araliaceae	Hedera													x	1					x	1					x	3			350	6	30	5	1470	12	1420	8
Asparagaceae	Asparagus													x	2			x	1	x	1	x	1	x	3			65	4			x	2			75	1
Asteraceae	Achillea							x	1					x	5			125	12	x	8	155	10	685	12	555	13	200	8	455	9	635	9	590	6	820	6
Asteraceae	Arctium																	x	1			x	5	x	2	25	6	x	10	25	2	x	3	x	1	x	1
Asteraceae	Artemisia*																					x	1			305	3	35	5	x	1			x	1
Asteraceae	Aster-Solidago			125	7			x	1					x	2					x	4	x	3	x	3	160	8	x	7	280	5	450	12	255	9	450	7
Asteraceae	Bidens																									x	1			x	1
Asteraceae	Calendula			x	7																					x	2			x	1	x	1	x	1	x	1
Asteraceae	Carduus			x	1									x	1			30	11	x	7	145	15	225	16	160	8	x	7	280	5	450	12	255	9	450	7
Asteraceae	Centaurea cyanus													400	3	x	1	475	5	180	3	35	8	190	6	160	3	30	4	x	2	x	8	x	3	x	1
Asteraceae	Centaurea jacea																					x	1			x	3	x	3	x	1	x	1	x	2
Asteraceae	Centaurea montana															x	1									x	1
Asteraceae	Centaurea scabiosa																											x	1
Asteraceae	Chrysanthemum																					x	1	x	2			x	1
Asteraceae	Cichorium													x	1							x	1	x	1	25	7	x	1	x	4	x	1	x	2	x	1
Asteraceae	Echinops																					x	1			x	5	x	2			x	5			x	1
Asteraceae	Eupatorium	x	1	35	1															x	1	490	7	x	1	145	8	20	3	x	4	x	1	x	1	x	1
Asteraceae	Helianthus																					x	2	x	1	x	7	x	4	x	12	x	8	35	7	x	10
Asteraceae	Senecio			x	1									x	1					x	1			x	1	x	1	x	1	x	3			x	5
Asteraceae	Taraxacum	x	3	x	2	185	18	795	11	70	11	965	17	25	9	x	6	560	10	460	10	30	8	20	8	895	14	70	12	1065	15	510	14	680	18	1050	13
Asteraceae	Tussilago																													x	1			x	1
Balsaminaceae	Impatiens																					x	1					x	1	x	2	35	2	20	2	35	3
Balsaminaceae	Impatiens parviflora																													x	1			x	1
Begoniaceae	Begonia																									x	2
Berberidaceae	Mahonia	x	1			x	6	x	1																					x	1
Betulaceae	Alnus*			x	1
Betulaceae	Betula*			x	2	x	13	x	9	x	1	x	3
Betulaceae	Carpinus*							x	1
Betulaceae	Corylus*			x	4
Boraginaceae	Anchusa																											x	1	x	1
Boraginaceae	Borago																											x	1	x	1	x	2
Boraginaceae	Echium													x	1											x	1			25	2			x	1	x	1
Boraginaceae	Myosotis																	x	1	x	1			x	1
Boraginaceae	Symphytum															x	1			x	1
Brassicaceae	Barbarea							x	1	195	1			x	1																			x	1
Brassicaceae	Brassica napus			x	1	2675	18	165	5	2650	18	1650	14	635	8	1420	13	x	1	360	7			x	1			x	1	x	3	x	2	x	1	80	1
Brassicaceae	Brassicaceae			x	2	160	10	x	5	x	10	135	10	x	11	150	9	x	1	85	2			x	1	x	1	x	1	x	9	x	3	x	6	75	5
Brassicaceae	Raphanus							x	2					145	3	95	1	x	1	340	2			135	1			35	1	815	5	195	1	1035	6	730	3
Brassicaceae	Sinapis							x	1					335	11	x	2	x	3	90	10	x	1	x	1	70	3	x	1	600	11	x	2	1300	12	345	5
Buddlejaceae	Buddleja																					375	5	x	1	235	3	445	6	x	1	245	7			x	3
Buxaceae	Buxus	x	3	x	8	x	2	x	7
Buxaceae	Pachysandra terminalis*			x	3			x	1
Caesalpiniaceae	Gleditsia													x	1			x	3	x	1			x	1
Campanulaceae	Campanulaceae			x	1					x	1			x	4	x	1	x	1	x	4			x	3	x	1					x	1	x	1
Campanulaceae	Jasione																	200	1			x	3	90	2	x	3							x	2	30	1
Caprifoliaceae	Kolkwitzia													x	2	x	2			x	6	x	1	x	2			x	1	x	3			x	2	x	3
Caprifoliaceae	Lonicera					x	1			x	8	x	7	x	3	x	5			x	6													x	4	x	1
Caprifoliaceae	Sambucus*					x	2					x	1	90	8	x	1	x	4	105	11			x	3	x	1
Caprifoliaceae	Symphoricarpos									x	2	x	1	x	12			x	3	x	12	x	3	x	7	x	9	x	2	x	10	x	10	x	10	x	5
Caprifoliaceae	Viburnum					x	1			x	2	x	5			x	1																	x	1	x	1
Caryophyllaceae	Cerastium			x	1			x	1			x	1	x	3	x	1			x	6			x	3			x	1	x	1	x	1	x	4
Caryophyllaceae	Silene																			x	1													x	1
Chenopodiaceae	Beta																											x	1			140	1
Chenopodiaceae	Chenopodiaceae																					x	2	x	1	x	5	x	3	235	4	30	4			x	2
Cistaceae	Helianthemum*													x	1
Clusiaceae	Hypericum*											x	1							x	1	x	7	60	5	150	12	210	8	x	9	295	5	50	5	x	4
Colchicaceae	Colchicum autumnale																																	x	2	x	4
Commelinaceae	Tradescantia																	x	1	x	1	x	2	x	1	x	2	x	1							x	1
Convolvulaceae	Calystegia																					x	2	x	2	x	7	x	2	x	8	x	4	x	1	x	3
Convolvulaceae	Convolvulus																	x	1			x	2	x	3	x	2	x	6	x	2	x	4			x	1
Cornaceae	Cornus mas			20	6
Cornaceae	Cornus sanguinea									x	3			x	11	x	7			70	14	x	1			x	3	x	2	x	1	75	4	x	5	x	3
Crassulaceae	Crassulaceae																			x	1							145	4			420	7	x	2	515	10
Crassulaceae	Sedum													x	1							45	1			280	5			570	6			480	7
Cucurbitaceae	Cucurbita																																			x	1
Cyperaceae	Cyperaceae													x	1					x	1							x	1			x	1
Dipsacaceae	Dipsacaceae																							x	1	x	1	x	1	10	2	x	1	x	1
Elaeagnaceae	Elaeagnus																							x	1
Ericaceae	Calluna vulgaris																					x	1			640	3			595	3	465	2	175	2	25	2
Ericaceae	Erica			x	4															x	1											x	1
Ericaceae	Rhododendron											x	2			x	1
Ericaceae	Vaccinium																			x	1
Fabaceae	Genista															x	1			x	1
Fabaceae	Lathyrus																			x	1
Fabaceae	Lotus																					x	2	x	1	150	6	185	2	30	4	185	3	x	2	x	1
Fabaceae	Lotus uliginosus																					x	1			x	5	x	1	x	1	x	2
Fabaceae	Melilotus													25	1			90	4	x	3			155	9	x	4	70	8	x	3	x	4	x	6	x	5
Fabaceae	Robinia													x	1
Fabaceae	Styphnolobium japonica																			x	1							320	6	70	1
Fabaceae	Trifolium hybridum																	x	3	45	(x)	x	2	270	2	x	6	x	1	x	4	60	3	x	2
Fabaceae	Trifolium incarnatum									x	1											920	1			185	5	x	1	130	2	x	1	490	4	x	1
Fabaceae	Trifolium pratense			x	1									1605	(x)			3635	(x)			4150	7			2545	7	45	4	1345	6	675	8	910	7	250	8
Fabaceae	Trifolium repens			x	1									x	20			x	16	1785	18	x	16	1635	16	x	17	3570	16	x	13	2190	17	x	11	730	13
Fabaceae	Trifolium/Melilotus																					30	(x)
Fabaceae	Vicia													160	2			x	3	x	1
Fabaceae	Vicia faba													1080	4			70	1	700	5			55	2			x	1			x	1
Fagaceae	Castanea sativa																	100	6	x	1	x	2	210	8	x	1	x	1			x	1			x	1
Fagaceae	Fagus*					x	8	x	3	75	2	180	6			x	1
Fagaceae	Quercus*	x	1			x	1	x	1	285	13	140	6	x	1	x	3					x	1
Fumariaceae	Corydalis	140	1	80	2			x	2
Geraniaceae	Erodium									x	1			x	2					x	2	x	1	x	3	x	1	x	2	x	2	x	2	x	2
Geraniaceae	Geranium											x	1	x	1	x	3	x	2	x	5	x	1	x	3	x	1	x	3	x	1	x	3	x	3	x	2
Grossulariaceae	Ribes					x	1	20	5
Hippocastanaceae	Aesculus									1100	18	375	10			25	6			x	1
Hyacinthaceae	Hyacinthaceae			660	12			x	3			35	1
Hyacinthaceae	Muscari	x	1	x	1	x	2	x	3	x	1
Hyacinthaceae	Scilla	220	6	610	15	x	5	60	6	x	3	x	3			x	2			x	1
Hydrangeaceae	Deutzia			x	1	x	2							x	1					30	2
Hydrangeaceae	Hydrangea													1750	8	x	1	x	1	1945	10	75	2	x	1			x	3			175	3
Hydrophyllaceae	Phacelia											x	1	x	1			430	1	x	1	x	1	x	1	x	2	135	3	x	1	300	3	x	1	45	1
Iridaceae	Crocus			x	9
Juglandaceae	Juglans*																			x	1
Lamiaceae	Galeopsis																													x	1			x	2
Lamiaceae	Lamiaceae																											x	2
Lamiaceae	Lamium			x	3																									75	1	15	1	x	1	x	1
Lamiaceae	Lavandula																							x	14
Lamiaceae	Origanum													x	1							x	3			x	6	x	7	x	5	x	2
Lamiaceae	Salvia																							x	1	x	1
Liliaceae	Liliaceae	x	1	x	3					x	1	x	1							x	1	x	1	x	2	x	1	x	2	x	1	x	3			x	1
Liliaceae	Lilium																			x	1					x	1
Lythraceae	Lythrum																									x	3	x	2	x	2	x	1	x	1
Magnoliaceae	Liriodendron													x	1			x	3	x	2			x	1
Magnoliaceae	Magnolia																	x	1	x	1			x	1
Malvaceae	Hibiscus																									x	1
Malvaceae	Malvaceae																											x	1							x	2
Moraceae	Morus*																									45	1			x	1
Myrtaceae	Myrtaceae																					x	1
Nymphaeaceae	Nuphar lutea*																											x	1
Nymphaeaceae	Nymphaea alba*																			x	2			x	1			x	2			x	3
Oleaceae	Fraxinus ornus*			x	1
Oleaceae	Fraxinus*							x	1			x	1																					x	1
Oleaceae	Jasminum nudiflorum	x	1	x	10			x	2
Oleaceae	Ligustrum									x	10	x	6	x	4	x	5	100	6	x	5	50	4	520	8	x	1	200	8			x	1
Oleaceae	Oleaceae											x	1
Onagraceae	Epilobium																	40	12	x	4	35	13	10	13	45	16	x	14	35	11	x	11	x	5	25	8
Onagraceae	Oenothera																									x	1			x	2	x	1	x	1	x	2
Papaveraceae	Chelidonium*	x	1	x	1					x	1	x	2			x	1			x	1	x	1					x	1			x	2	x	1
Papaveraceae	Eschscholzia*																									x	1			x	2	x	1	x	2
Papaveraceae	Papaver rhoeas*													85	3			810	7	220	4	265	3	495	2	230	6	30	2	30	4	x	2	45	3	x	1
Papaveraceae	Papaver*													x	2	x	1			x	3			x	1			x	3			x	3		2	x	1
Pinaceae	Larix*			40	2			x	1
Pinaceae	Picea*					x	4	x	1	x	1	x	5			x	1			x	1													x	1
Pinaceae	Pinus*					x	1			x	6	x	2	x	2	x	10	x	1	x	2							x	1			x	1
Plantaginaceae	Plantago*													30	8			x	6	x	12	x	4	x	4	200	6	x	2	300	10	x	9	110	3	x	5
Plumbaginaceae	Limonium																															x	1			x	1
Poaceae	Poaceae							x	2	x	1	x	1	x	15	x	3	x	10	25	12	x	10	x	9	x	4	x	9	x	1	x	6	x	1	x	3
Poaceae	Zea* mays																					x	3			x	4					x	3			x	1
Polemoniaceae	Polemonium																			x	1			x	1									x	1
Polygonaceae	Bistorta officinalis																															x	1			x	1
Polygonaceae	Fagopyrum esculentum													x	1			x	1					x	1	x	1
Polygonaceae	Persicaria maculosa			x	1													x	2					x	1			45	3			x	3
Polygonaceae	Polygonaceae																									x	2	x	2			x	2	x	1	x	1
Polygonaceae	Rumex*													50	7	x	2	50	4	x	5	x	3	x	5			30	2			x	3	395	1	135	3
Ranunculaceae	Anemone*					x	7																			405	7	55	8	105	4	470	9	x	6	130	9
Ranunculaceae	Ranunculaceae	55	6	120	10	x	1	110	5			x	1	x	3					55	2					x	1	x	1	x	1
Ranunculaceae	Ranunculus	x	1	20	6	x	4	x	6	x	2			150	6	x	2	x	1	40	7															x	2
Ranunculaceae	Thalictrum*																					x	1					x	1
Resedaceae	Reseda													x	1											x	1					x	1			x	1
Rhamnaceae	Frangula													x	1					x	2													x	1
Rhamnaceae	Rhamnus													95	1					45	1
Rosaceae	Crataegus					x	1			x	5	x	3			x	3
Rosaceae	Filipendula*													x	2			355	5	x	2	40	3	1080	10			45	8	x	1
Rosaceae	Fragaria									20	2			55	2	x	3			x	1													x	1
Rosaceae	Potentilla*																	x	1					x	2	x	1	40	1	x	1
Rosaceae	Prunus	60	6	x	2	2700	18	2030	11	2425	2	2055	14	215	3	4150	3			490	4			395	(x)			x	1	x	1
Rosaceae	Pyracantha					x	1							x	4					x	1
Rosaceae	Pyrus	x	8	x	4	x	16	x	11	x	19	x	16	x	17		17	x	7	x	11	x	1	x	11	x	2	x	7	x	2	x	1			x	4
Rosaceae	Rosa multiflora													595	8			105	1	290	11	30	3	315	5	150	(x)	x	3	x	2	x	2	x	1	100	2
Rosaceae	Rosa*							x	1			40	(x)	x	6	65	(x)	x	8	225	6	x	4	x	8	x	3	30	5	x	1	x	8	x	2	x	5
Rosaceae	Rosaceae											x	1			x	4	x	2	x	6			x	4	x	1	x	3			x	3			x	2
Rosaceae	Rubus fructicosus																							460	3			130	1
Rosaceae	Rubus idaeus							x	1					1060	14			x	6	x	1	55	4	45	1	x	5	x	1	25	1	x	3	x	1
Rosaceae	Sanguisorba minor*					x	1													x	1													x	2
Rosaceae	Sanguisorba officinalis*													x	1					x	1											x	1
Rosaceae	Sorbus									325	16	x	2	410	3	135	6			300	5
Rutaceae	Euodia													x	1					x	3					x	1					30	1			x	1
Rutaceae	Phellodendron													35	1
Rutaceae	Ruta graveolens																	x	1											x	4
Salicaceae	Populus*	x	1
Salicaceae	Salix	3185	8	4940	15	2295	17	2855	14	90	4	525	14			x	1			x	2									x	1
Saxifragaceae	Saxifraga																							x	1
Scrophulariaceae	Scrophularia																							x	1	x	2	x	1	x	2					x	1
Scrophulariaceae	Verbascum																			x	1	x	3			x	6	x	2	x	5	45	1	x	1	x	2
Scrophulariaceae	Veronica	85	2	285	7			x	1			x	1	x	1			x	1	x	1							x	2	x	2			210	5	x	4
Simaroubaceae	Ailanthus																	x	1					x	2			x	1
Solanaceae	Datura innoxia																																	x	1	x	1
Solanaceae	Hyoscyamus																																			x	1
Solanaceae	Nicotiana																									x	2					x	1	x	2	x	1
Solanaceae	Solanaceae																																	x	1	x	1
Solanaceae	Solanum																											x	1					250	5	45	2
Solanaceae	Solanum tuberosum																					50	2			130	3	x	2	x	2	45	2	100	1
Taxaceae	Taxus*	x	1	x	4			x	3																			x	1
Tiliaceae	Tilia																	40	7	x	2	x	4	x	12			x	2
Tropaeolaceae	Tropaeolum																											20	1			x	3	x	1	x	2
Typhaeaceae	Typhaeaceae																	x	1					x	2
Ulmaceae	Ulmus*			x	5
Urticaceae	Urtica*																													x	1
Valerianaceae	Valeriana													x	1	x	1
Violaceae	Viola			x	1									x	2	x	2	x	1	x	5	x	4	x	2	x	6	x	7	15	6	x	10	x	11	x	7
Viscaceae	Viscum album			x	1																											25	1
Vitaceae	Parthenocissus							x	1													40	1	x	1	145	5	45	4	95	2	360	5	x	1	110	8
